# Supplementary material for: Laser Light Pointers for Use in Companion Cat Play: Association with Guardian-Reported Abnormal Repetitive Behaviors
Source: Animals (Basel). 2021 Jul 23;11(8):2178. doi: 10.3390/ani11082178 (PMC8388446; doi:10.3390/ani11082178)
Supplement: Supplementary file 1 [file animals-11-02178-s001.zip]

Archive with 1 entries (1 files):
- animals-1291250-supplementary.pdf
